# Supplementary material for: The Physical Activity Environment Policy Index for monitoring government policies and actions to improve physical activity
Source: Eur J Public Health. 2022 Nov 29;32(Suppl 4):iv50–8. doi: 10.1093/eurpub/ckac062 (PMC9706113; doi:10.1093/eurpub/ckac062)
Supplement: ckac062_Supplementary_Data [file ckac062_supplementary_data.zip]

Archive with 4 entries (3 files):
- ckac062_Supplementary_Data/
- ckac062_Supplementary_Data/Woods_PA EPI_ SupplMat 1.pdf
- ckac062_Supplementary_Data/Woods_PA EPI_SupplMat2.pdf
- ckac062_Supplementary_Data/Woods_PA EPI_SupplMat3.pdf
